# Supplementary material for: Incorporation of Fly Ash in Flame-Retardant Systems of Biopolyesters
Source: Polymers (Basel). 2023 Jun 21;15(13):2771. doi: 10.3390/polym15132771 (PMC10347290; doi:10.3390/polym15132771)
Supplement: Supplementary file 1 [file polymers-15-02771-s001.zip]

Archive with 1 entries (1 files):
- polymers-2436762-supplementary.pdf
